# Supplementary material for: Identifying Factors Predicting Kidney Graft Survival in Chile Using Elastic-Net-Regularized Cox’s Regression
Source: Medicina (Kaunas). 2022 Sep 26;58(10):1348. doi: 10.3390/medicina58101348 (PMC9608564; doi:10.3390/medicina58101348)
Supplement: Supplementary file 1 [file medicina-58-01348-s001.zip]

Archive with 1 entries (1 files):
- medicina-1844559-supplementary.pdf
